# Supplementary material for: Predictors of consent to cell line creation and immortalisation in a South African schizophrenia genomics study
Source: BMC Med Ethics. 2018 Jul 11;19:72. doi: 10.1186/s12910-018-0313-2 (PMC6042361; doi:10.1186/s12910-018-0313-2)
Supplement: Supplementary file 1 — Database. The original database used for analysis in this manuscript. (XLSX 66 kb) [file 12910_2018_313_MOESM1_ESM.xlsx]

## Sheet: Sheet1
CASE/CONTROL	SEX	REGION	EDUCATION	AGE	RECRUITER	HIV Status	CITRIX CONSENT
0	0	1	1	1	5	1	1
1	1	0	1	1	5	1	1
0	0	0	1	1	3	1	1
1	0	1	1	1	2	0	0
1	0	1	1	1	1	0	0
1	0	1	1	1	5	0	0
1	0	1	1	1	5	0	0
1	0	1	1	1	1	0	0
1	0	1	1	1	1	0	0
1	0	1	1	1	1	0	0
1	0	1	1	1	2	0	1
1	0	1	1	1	1	0	1
1	0	1	1	1	2	0	1
1	0	1	1	1	2	0	1
1	0	1	1	1	5	0	1
0	0	1	1	1	2	0	0
0	0	1	1	1	5	0	0
0	0	1	1	1	5	0	0
0	0	1	1	1	5	0	0
0	0	1	1	1	2	0	0
0	0	1	1	1	1	0	0
0	0	1	1	1	5	0	0
0	0	1	1	1	5	0	0
0	0	1	1	1	5	0	0
0	0	1	1	1	1	0	1
0	0	1	1	1	1	0	1
0	1	0	1	1	4	0	0
1	0	0	1	1	1	0	0
1	0	0	1	1	1	0	0
1	0	0	1	1	4	0	0
1	0	0	1	1	5	0	0
1	0	0	1	1	2	0	0
1	0	0	1	1	3	0	0
1	0	0	1	1	1	0	0
1	0	0	1	1	1	0	0
1	0	0	1	1	4	0	0
1	0	0	1	1	1	0	0
1	0	0	1	1	2	0	0
1	0	0	1	1	4	0	0
1	0	0	1	1	4	0	0
1	0	0	1	1	2	0	0
1	0	0	1	1	1	0	0
1	0	0	1	1	2	0	0
1	0	0	1	1	2	0	1
1	0	0	1	1	3	0	1
1	0	0	1	1	2	0	1
1	0	0	1	1	2	0	1
1	0	0	1	1	5	0	1
1	0	0	1	1	5	0	1
0	0	0	1	1	2	0	0
0	0	0	1	1	2	0	0
0	0	0	1	1	1	0	0
0	0	0	1	1	2	0	0
0	0	0	1	1	4	0	0
0	0	0	1	1	1	0	0
0	0	0	1	1	1	0	0
0	0	0	1	1	1	0	0
0	0	0	1	1	1	0	0
0	0	0	1	1	4	0	0
0	0	0	1	1	2	0	0
0	0	0	1	1	3	0	1
0	0	0	1	1	4	0	1
0	0	0	1	1	3	0	1
0	0	0	1	1	2	0	1
0	0	0	1	1	3	0	1
0	0	0	1	1	1	0	1
0	0	0	1	1	1	0	1
0	0	0	1	1	3	0	1
0	0	0	1	1	4	0	1
0	0	0	1	1	2	0	1
1	1	1	2	1	5	1	0
1	1	1	2	1	5	1	1
0	1	1	2	1	5	1	0
0	1	1	2	1	1	1	1
1	0	1	2	1	5	1	0
0	0	1	2	1	1	1	0
0	0	1	2	1	2	1	0
0	0	1	2	1	3	1	0
0	0	1	2	1	3	1	0
0	0	1	2	1	3	1	0
0	1	0	2	1	5	1	1
1	0	0	2	1	2	1	0
0	0	0	2	1	2	1	1
0	0	0	2	1	2	1	1
0	0	0	2	1	3	1	1
1	1	1	2	1	1	0	0
1	1	1	2	1	2	0	0
1	1	1	2	1	5	0	0
1	1	1	2	1	1	0	0
1	1	1	2	1	1	0	0
1	1	1	2	1	2	0	0
1	1	1	2	1	2	0	0
1	1	1	2	1	1	0	0
1	1	1	2	1	2	0	0
1	1	1	2	1	2	0	1
0	1	1	2	1	1	0	0
0	1	1	2	1	2	0	0
0	1	1	2	1	2	0	0
0	1	1	2	1	4	0	0
0	1	1	2	1	2	0	1
0	1	1	2	1	3	0	1
0	1	1	2	1	1	0	1
0	1	1	2	1	2	0	1
0	1	1	2	1	2	0	1
0	1	1	2	1	2	0	1
0	1	1	2	1	3	0	1
1	0	1	2	1	5	0	0
1	0	1	2	1	2	0	0
1	0	1	2	1	5	0	0
1	0	1	2	1	4	0	0
1	0	1	2	1	2	0	0
1	0	1	2	1	2	0	0
1	0	1	2	1	1	0	0
1	0	1	2	1	1	0	0
1	0	1	2	1	5	0	0
1	0	1	2	1	1	0	0
1	0	1	2	1	3	0	0
1	0	1	2	1	1	0	0
1	0	1	2	1	5	0	0
1	0	1	2	1	1	0	0
1	0	1	2	1	4	0	0
1	0	1	2	1	1	0	0
1	0	1	2	1	4	0	0
1	0	1	2	1	2	0	0
1	0	1	2	1	2	0	0
1	0	1	2	1	3	0	0
1	0	1	2	1	5	0	0
1	0	1	2	1	1	0	0
1	0	1	2	1	2	0	0
1	0	1	2	1	3	0	0
1	0	1	2	1	2	0	0
1	0	1	2	1	2	0	0
1	0	1	2	1	3	0	0
1	0	1	2	1	1	0	0
1	0	1	2	1	3	0	0
1	0	1	2	1	1	0	0
1	0	1	2	1	2	0	0
1	0	1	2	1	4	0	0
1	0	1	2	1	4	0	0
1	0	1	2	1	3	0	0
1	0	1	2	1	5	0	0
1	0	1	2	1	1	0	0
1	0	1	2	1	4	0	0
1	0	1	2	1	4	0	0
1	0	1	2	1	3	0	0
1	0	1	2	1	3	0	0
1	0	1	2	1	1	0	0
1	0	1	2	1	1	0	0
1	0	1	2	1	2	0	0
1	0	1	2	1	4	0	0
1	0	1	2	1	5	0	0
1	0	1	2	1	3	0	1
1	0	1	2	1	2	0	1
1	0	1	2	1	4	0	1
1	0	1	2	1	2	0	1
1	0	1	2	1	2	0	1
1	0	1	2	1	3	0	1
1	0	1	2	1	2	0	1
1	0	1	2	1	3	0	1
1	0	1	2	1	3	0	1
1	0	1	2	1	2	0	1
1	0	1	2	1	5	0	1
1	0	1	2	1	3	0	1
1	0	1	2	1	4	0	1
1	0	1	2	1	1	0	1
1	0	1	2	1	4	0	1
1	0	1	2	1	2	0	1
1	0	1	2	1	2	0	1
1	0	1	2	1	3	0	1
1	0	1	2	1	3	0	1
1	0	1	2	1	3	0	1
1	0	1	2	1	2	0	1
1	0	1	2	1	2	0	1
1	0	1	2	1	5	0	1
1	0	1	2	1	2	0	1
1	0	1	2	1	5	0	1
1	0	1	2	1	3	0	1
1	0	1	2	1	3	0	1
1	0	1	2	1	3	0	1
1	0	1	2	1	4	0	1
1	0	1	2	1	3	0	1
1	0	1	2	1	2	0	1
1	0	1	2	1	3	0	1
1	0	1	2	1	3	0	1
1	0	1	2	1	3	0	1
1	0	1	2	1	1	0	1
1	0	1	2	1	3	0	1
1	0	1	2	1	3	0	1
1	0	1	2	1	2	0	1
1	0	1	2	1	5	0	1
1	0	1	2	1	1	0	1
1	0	1	2	1	2	0	1
1	0	1	2	1	3	0	1
1	0	1	2	1	3	0	1
0	0	1	2	1	2	0	0
0	0	1	2	1	1	0	0
0	0	1	2	1	2	0	0
0	0	1	2	1	2	0	0
0	0	1	2	1	4	0	0
0	0	1	2	1	3	0	0
0	0	1	2	1	1	0	0
0	0	1	2	1	5	0	0
0	0	1	2	1	2	0	0
0	0	1	2	1	2	0	0
0	0	1	2	1	5	0	0
0	0	1	2	1	2	0	0
0	0	1	2	1	3	0	0
0	0	1	2	1	1	0	0
0	0	1	2	1	5	0	0
0	0	1	2	1	5	0	0
0	0	1	2	1	1	0	0
0	0	1	2	1	1	0	0
0	0	1	2	1	4	0	0
0	0	1	2	1	4	0	0
0	0	1	2	1	5	0	0
0	0	1	2	1	5	0	0
0	0	1	2	1	2	0	0
0	0	1	2	1	1	0	0
0	0	1	2	1	5	0	0
0	0	1	2	1	2	0	0
0	0	1	2	1	3	0	0
0	0	1	2	1	5	0	0
0	0	1	2	1	5	0	0
0	0	1	2	1	2	0	0
0	0	1	2	1	1	0	0
0	0	1	2	1	5	0	0
0	0	1	2	1	5	0	0
0	0	1	2	1	2	0	0
0	0	1	2	1	5	0	0
0	0	1	2	1	2	0	0
0	0	1	2	1	1	0	0
0	0	1	2	1	2	0	0
0	0	1	2	1	4	0	0
0	0	1	2	1	3	0	0
0	0	1	2	1	1	0	0
0	0	1	2	1	1	0	0
0	0	1	2	1	1	0	0
0	0	1	2	1	4	0	0
0	0	1	2	1	5	0	0
0	0	1	2	1	1	0	0
0	0	1	2	1	2	0	0
0	0	1	2	1	2	0	0
0	0	1	2	1	2	0	0
0	0	1	2	1	5	0	0
0	0	1	2	1	5	0	0
0	0	1	2	1	4	0	0
0	0	1	2	1	1	0	0
0	0	1	2	1	1	0	0
0	0	1	2	1	2	0	0
0	0	1	2	1	2	0	0
0	0	1	2	1	5	0	0
0	0	1	2	1	1	0	0
0	0	1	2	1	2	0	1
0	0	1	2	1	2	0	1
0	0	1	2	1	2	0	1
0	0	1	2	1	3	0	1
0	0	1	2	1	2	0	1
0	0	1	2	1	1	0	1
0	0	1	2	1	1	0	1
0	0	1	2	1	1	0	1
0	0	1	2	1	2	0	1
0	0	1	2	1	4	0	1
0	0	1	2	1	2	0	1
0	0	1	2	1	5	0	1
0	0	1	2	1	3	0	1
0	0	1	2	1	2	0	1
0	0	1	2	1	1	0	1
0	0	1	2	1	5	0	1
0	0	1	2	1	3	0	1
0	0	1	2	1	2	0	1
0	0	1	2	1	3	0	1
0	0	1	2	1	4	0	1
0	0	1	2	1	3	0	1
0	0	1	2	1	2	0	1
0	0	1	2	1	5	0	1
0	0	1	2	1	3	0	1
0	0	1	2	1	2	0	1
0	0	1	2	1	2	0	1
1	1	0	2	1	4	0	0
1	1	0	2	1	2	0	0
1	1	0	2	1	3	0	1
1	1	0	2	1	2	0	1
0	1	0	2	1	3	0	1
0	1	0	2	1	1	0	1
0	1	0	2	1	2	0	1
1	0	0	2	1	2	0	0
1	0	0	2	1	2	0	0
1	0	0	2	1	3	0	0
1	0	0	2	1	2	0	0
1	0	0	2	1	2	0	0
1	0	0	2	1	5	0	0
1	0	0	2	1	2	0	0
1	0	0	2	1	2	0	0
1	0	0	2	1	3	0	0
1	0	0	2	1	4	0	0
1	0	0	2	1	1	0	0
1	0	0	2	1	2	0	0
1	0	0	2	1	2	0	0
1	0	0	2	1	5	0	0
1	0	0	2	1	3	0	0
1	0	0	2	1	4	0	0
1	0	0	2	1	1	0	0
1	0	0	2	1	2	0	0
1	0	0	2	1	2	0	0
1	0	0	2	1	5	0	0
1	0	0	2	1	3	0	0
1	0	0	2	1	4	0	0
1	0	0	2	1	5	0	0
1	0	0	2	1	1	0	0
1	0	0	2	1	1	0	0
1	0	0	2	1	2	0	0
1	0	0	2	1	4	0	0
1	0	0	2	1	4	0	0
1	0	0	2	1	4	0	0
1	0	0	2	1	1	0	0
1	0	0	2	1	2	0	0
1	0	0	2	1	2	0	0
1	0	0	2	1	1	0	0
1	0	0	2	1	1	0	0
1	0	0	2	1	1	0	0
1	0	0	2	1	2	0	0
1	0	0	2	1	1	0	0
1	0	0	2	1	1	0	0
1	0	0	2	1	5	0	0
1	0	0	2	1	1	0	0
1	0	0	2	1	1	0	0
1	0	0	2	1	1	0	0
1	0	0	2	1	4	0	0
1	0	0	2	1	5	0	0
1	0	0	2	1	5	0	0
1	0	0	2	1	1	0	1
1	0	0	2	1	3	0	1
1	0	0	2	1	4	0	1
1	0	0	2	1	3	0	1
1	0	0	2	1	2	0	1
1	0	0	2	1	5	0	1
1	0	0	2	1	5	0	1
1	0	0	2	1	5	0	1
1	0	0	2	1	2	0	1
1	0	0	2	1	3	0	1
1	0	0	2	1	3	0	1
1	0	0	2	1	3	0	1
1	0	0	2	1	2	0	1
1	0	0	2	1	5	0	1
1	0	0	2	1	2	0	1
0	0	0	2	1	4	0	0
0	0	0	2	1	4	0	0
0	0	0	2	1	2	0	0
0	0	0	2	1	4	0	0
0	0	0	2	1	4	0	0
0	0	0	2	1	2	0	0
0	0	0	2	1	1	0	0
0	0	0	2	1	1	0	0
0	0	0	2	1	4	0	0
0	0	0	2	1	1	0	0
0	0	0	2	1	2	0	0
0	0	0	2	1	4	0	0
0	0	0	2	1	2	0	0
0	0	0	2	1	1	0	0
0	0	0	2	1	1	0	0
0	0	0	2	1	1	0	0
0	0	0	2	1	4	0	0
0	0	0	2	1	1	0	0
0	0	0	2	1	1	0	0
0	0	0	2	1	1	0	0
0	0	0	2	1	1	0	0
0	0	0	2	1	1	0	0
0	0	0	2	1	1	0	0
0	0	0	2	1	1	0	0
0	0	0	2	1	4	0	0
0	0	0	2	1	1	0	1
0	0	0	2	1	3	0	1
0	0	0	2	1	3	0	1
0	0	0	2	1	2	0	1
0	0	0	2	1	3	0	1
0	0	0	2	1	3	0	1
0	0	0	2	1	2	0	1
0	0	0	2	1	3	0	1
0	0	0	2	1	1	0	1
0	0	0	2	1	2	0	1
0	0	0	2	1	3	0	1
0	0	0	2	1	3	0	1
0	0	0	2	1	4	0	1
0	0	0	2	1	4	0	1
0	0	0	2	1	3	0	1
0	0	0	2	1	3	0	1
0	0	0	2	1	1	0	1
0	0	0	2	1	3	0	1
0	0	0	2	1	3	0	1
0	0	0	2	1	3	0	1
0	0	0	2	1	3	0	1
0	0	0	2	1	3	0	1
0	0	0	2	1	3	0	1
0	0	0	2	1	2	0	1
0	0	0	2	1	3	0	1
0	0	0	2	1	3	0	1
0	0	0	2	1	2	0	1
0	0	0	2	1	5	0	1
0	0	0	2	1	3	0	1
0	0	0	2	1	2	0	1
0	0	0	2	1	1	0	1
0	0	0	2	1	3	0	1
0	0	0	2	1	3	0	1
0	0	0	2	1	2	0	1
1	0	1	2	1	1	1	1
1	1	1	2	1	3	0	0
1	1	1	2	1	5	0	0
1	1	1	2	1	2	0	1
0	1	1	2	1	1	0	0
0	1	1	2	1	3	0	0
0	1	1	2	1	2	0	1
1	0	1	2	1	3	0	0
1	0	1	2	1	2	0	0
1	0	1	2	1	2	0	0
1	0	1	2	1	4	0	0
1	0	1	2	1	3	0	0
0	0	1	2	1	1	0	0
0	0	1	2	1	5	0	0
0	0	1	2	1	1	0	0
0	0	1	2	1	5	0	0
0	0	1	2	1	2	0	1
0	0	1	2	1	1	0	1
1	1	0	2	1	4	0	0
0	1	0	2	1	3	0	1
1	0	0	2	1	3	0	0
1	0	0	2	1	2	0	0
1	0	0	2	1	2	0	0
1	0	0	2	1	4	0	1
0	0	0	2	1	2	0	0
0	0	0	2	1	1	0	0
0	0	0	2	1	2	0	0
1	1	1	1	1	4	1	1
0	1	1	1	1	2	1	0
0	0	1	1	1	3	1	0
0	0	1	1	1	1	1	0
0	0	1	1	1	2	1	1
0	1	0	1	1	3	1	1
1	0	0	1	1	4	1	0
1	0	0	1	1	5	1	0
1	0	0	1	1	3	1	1
0	0	0	1	1	1	1	0
0	0	0	1	1	2	1	0
0	0	0	1	1	4	1	0
0	0	0	1	1	2	1	0
0	0	0	1	1	3	1	1
0	0	0	1	1	3	1	1
0	0	0	1	1	2	1	1
0	0	0	1	1	1	1	1
0	0	0	1	1	3	1	1
1	0	1	1	1	1	0	0
1	0	1	1	1	4	0	0
1	0	1	1	1	2	0	0
1	0	1	1	1	1	0	0
1	0	1	1	1	3	0	0
1	0	1	1	1	2	0	0
1	0	1	1	1	2	0	0
1	0	1	1	1	2	0	0
1	0	1	1	1	5	0	0
1	0	1	1	1	3	0	1
1	0	1	1	1	2	0	1
1	0	1	1	1	3	0	1
1	0	1	1	1	5	0	1
1	0	1	1	1	3	0	1
1	0	1	1	1	1	0	1
1	0	1	1	1	5	0	1
0	0	1	1	1	5	0	0
0	0	1	1	1	2	0	0
0	0	1	1	1	2	0	0
0	0	1	1	1	1	0	0
0	0	1	1	1	5	0	0
0	0	1	1	1	3	0	0
0	0	1	1	1	2	0	0
0	0	1	1	1	5	0	0
0	0	1	1	1	5	0	0
0	0	1	1	1	2	0	0
0	0	1	1	1	2	0	0
0	0	1	1	1	1	0	0
0	0	1	1	1	2	0	1
1	1	0	1	1	1	0	0
1	1	0	1	1	2	0	0
0	1	0	1	1	4	0	0
1	0	0	1	1	4	0	0
1	0	0	1	1	2	0	0
1	0	0	1	1	5	0	0
1	0	0	1	1	2	0	0
1	0	0	1	1	5	0	0
1	0	0	1	1	5	0	0
1	0	0	1	1	2	0	0
1	0	0	1	1	1	0	0
1	0	0	1	1	1	0	0
1	0	0	1	1	1	0	0
1	0	0	1	1	1	0	0
1	0	0	1	1	1	0	0
1	0	0	1	1	1	0	0
1	0	0	1	1	4	0	0
1	0	0	1	1	2	0	0
1	0	0	1	1	1	0	0
1	0	0	1	1	1	0	0
1	0	0	1	1	2	0	0
1	0	0	1	1	1	0	0
1	0	0	1	1	4	0	0
1	0	0	1	1	4	0	0
1	0	0	1	1	4	0	0
1	0	0	1	1	1	0	0
1	0	0	1	1	2	0	0
1	0	0	1	1	1	0	1
1	0	0	1	1	1	0	1
1	0	0	1	1	4	0	1
1	0	0	1	1	1	0	1
1	0	0	1	1	3	0	1
1	0	0	1	1	5	0	1
1	0	0	1	1	2	0	1
1	0	0	1	1	2	0	1
1	0	0	1	1	5	0	1
1	0	0	1	1	3	0	1
1	0	0	1	1	2	0	1
1	0	0	1	1	2	0	1
1	0	0	1	1	1	0	1
0	0	0	1	1	1	0	0
0	0	0	1	1	1	0	0
0	0	0	1	1	1	0	0
0	0	0	1	1	1	0	0
0	0	0	1	1	1	0	0
0	0	0	1	1	3	0	0
0	0	0	1	1	2	0	0
0	0	0	1	1	4	0	0
0	0	0	1	1	1	0	0
0	0	0	1	1	1	0	0
0	0	0	1	1	4	0	0
0	0	0	1	1	2	0	0
0	0	0	1	1	1	0	0
0	0	0	1	1	3	0	1
0	0	0	1	1	3	0	1
0	0	0	1	1	3	0	1
0	0	0	1	1	2	0	1
0	0	0	1	1	2	0	1
0	0	0	1	1	2	0	1
0	0	0	1	1	1	0	1
0	0	0	1	1	3	0	1
0	0	0	1	1	4	0	1
0	0	0	1	1	3	0	1
0	0	0	1	1	2	0	1
0	0	0	1	1	2	0	1
0	0	0	1	1	2	0	1
0	0	0	1	1	3	0	1
0	0	0	1	1	4	0	1
0	0	0	1	1	2	0	1
0	0	0	1	1	2	0	1
0	0	0	1	1	1	0	1
1	1	1	2	1	1	1	0
1	1	1	2	1	3	1	0
1	1	1	2	1	5	1	1
0	1	1	2	1	3	1	0
0	1	1	2	1	1	1	0
0	1	1	2	1	1	1	0
0	1	1	2	1	5	1	1
0	1	1	2	1	5	1	1
0	1	1	2	1	2	1	1
1	0	1	2	1	2	1	1
1	0	1	2	1	2	1	1
1	0	1	2	1	1	1	1
0	0	1	2	1	3	1	0
0	0	1	2	1	2	1	0
0	0	1	2	1	1	1	0
0	0	1	2	1	1	1	0
0	0	1	2	1	2	1	0
0	0	1	2	1	1	1	1
0	0	1	2	1	2	1	1
0	0	1	2	1	5	1	1
0	0	1	2	1	3	1	1
1	1	0	2	1	5	1	1
0	1	0	2	1	4	1	0
0	1	0	2	1	3	1	1
1	0	0	2	1	1	1	0
1	0	0	2	1	4	1	0
1	0	0	2	1	2	1	0
1	0	0	2	1	3	1	1
1	0	0	2	1	5	1	1
1	0	0	2	1	3	1	1
0	0	0	2	1	5	1	0
0	0	0	2	1	5	1	0
0	0	0	2	1	5	1	0
0	0	0	2	1	1	1	0
0	0	0	2	1	4	1	0
0	0	0	2	1	4	1	0
0	0	0	2	1	2	1	0
0	0	0	2	1	4	1	0
0	0	0	2	1	2	1	0
0	0	0	2	1	1	1	0
0	0	0	2	1	2	1	1
0	0	0	2	1	3	1	1
0	0	0	2	1	3	1	1
0	0	0	2	1	2	1	1
0	0	0	2	1	3	1	1
0	0	0	2	1	3	1	1
0	0	0	2	1	3	1	1
0	0	0	2	1	4	1	1
0	0	0	2	1	3	1	1
0	0	0	2	1	3	1	1
0	0	0	2	1	3	1	1
1	1	1	2	1	1	0	0
1	1	1	2	1	3	0	0
1	1	1	2	1	3	0	0
1	1	1	2	1	5	0	0
1	1	1	2	1	1	0	0
1	1	1	2	1	3	0	0
1	1	1	2	1	5	0	0
1	1	1	2	1	5	0	0
1	1	1	2	1	5	0	0
1	1	1	2	1	2	0	0
0	1	1	2	1	5	0	0
0	1	1	2	1	5	0	0
0	1	1	2	1	1	0	0
0	1	1	2	1	3	0	0
0	1	1	2	1	1	0	0
0	1	1	2	1	2	0	1
1	0	1	2	1	2	0	0
1	0	1	2	1	2	0	0
1	0	1	2	1	2	0	0
1	0	1	2	1	2	0	0
1	0	1	2	1	2	0	0
1	0	1	2	1	1	0	0
1	0	1	2	1	2	0	0
1	0	1	2	1	2	0	0
1	0	1	2	1	1	0	0
1	0	1	2	1	1	0	0
1	0	1	2	1	2	0	0
1	0	1	2	1	2	0	0
1	0	1	2	1	2	0	0
1	0	1	2	1	2	0	0
1	0	1	2	1	1	0	0
1	0	1	2	1	1	0	0
1	0	1	2	1	5	0	0
1	0	1	2	1	2	0	0
1	0	1	2	1	3	0	0
1	0	1	2	1	5	0	0
1	0	1	2	1	4	0	0
1	0	1	2	1	3	0	0
1	0	1	2	1	4	0	0
1	0	1	2	1	3	0	0
1	0	1	2	1	2	0	0
1	0	1	2	1	1	0	0
1	0	1	2	1	2	0	0
1	0	1	2	1	1	0	0
1	0	1	2	1	3	0	0
1	0	1	2	1	3	0	0
1	0	1	2	1	3	0	0
1	0	1	2	1	3	0	0
1	0	1	2	1	1	0	0
1	0	1	2	1	1	0	0
1	0	1	2	1	2	0	0
1	0	1	2	1	4	0	0
1	0	1	2	1	3	0	0
1	0	1	2	1	2	0	0
1	0	1	2	1	2	0	0
1	0	1	2	1	2	0	0
1	0	1	2	1	3	0	0
1	0	1	2	1	1	0	0
1	0	1	2	1	5	0	0
1	0	1	2	1	1	0	0
1	0	1	2	1	5	0	1
1	0	1	2	1	3	0	1
1	0	1	2	1	3	0	1
1	0	1	2	1	5	0	1
1	0	1	2	1	5	0	1
1	0	1	2	1	2	0	1
1	0	1	2	1	1	0	1
1	0	1	2	1	2	0	1
1	0	1	2	1	2	0	1
1	0	1	2	1	3	0	1
1	0	1	2	1	2	0	1
1	0	1	2	1	5	0	1
1	0	1	2	1	3	0	1
1	0	1	2	1	5	0	1
1	0	1	2	1	5	0	1
1	0	1	2	1	3	0	1
1	0	1	2	1	4	0	1
1	0	1	2	1	2	0	1
1	0	1	2	1	4	0	1
1	0	1	2	1	2	0	1
1	0	1	2	1	2	0	1
1	0	1	2	1	2	0	1
1	0	1	2	1	1	0	1
1	0	1	2	1	2	0	1
1	0	1	2	1	2	0	1
1	0	1	2	1	2	0	1
0	0	1	2	1	3	0	0
0	0	1	2	1	2	0	0
0	0	1	2	1	1	0	0
0	0	1	2	1	1	0	0
0	0	1	2	1	1	0	0
0	0	1	2	1	1	0	0
0	0	1	2	1	1	0	0
0	0	1	2	1	1	0	0
0	0	1	2	1	2	0	0
0	0	1	2	1	2	0	0
0	0	1	2	1	2	0	0
0	0	1	2	1	5	0	0
0	0	1	2	1	1	0	0
0	0	1	2	1	1	0	0
0	0	1	2	1	3	0	0
0	0	1	2	1	3	0	0
0	0	1	2	1	1	0	0
0	0	1	2	1	2	0	0
0	0	1	2	1	5	0	0
0	0	1	2	1	1	0	0
0	0	1	2	1	1	0	0
0	0	1	2	1	5	0	0
0	0	1	2	1	4	0	0
0	0	1	2	1	4	0	0
0	0	1	2	1	4	0	0
0	0	1	2	1	5	0	0
0	0	1	2	1	1	0	0
0	0	1	2	1	2	0	0
0	0	1	2	1	3	0	0
0	0	1	2	1	5	0	0
0	0	1	2	1	2	0	0
0	0	1	2	1	1	0	0
0	0	1	2	1	1	0	0
0	0	1	2	1	5	0	0
0	0	1	2	1	5	0	0
0	0	1	2	1	4	0	0
0	0	1	2	1	2	0	0
0	0	1	2	1	2	0	0
0	0	1	2	1	1	0	0
0	0	1	2	1	2	0	0
0	0	1	2	1	5	0	1
0	0	1	2	1	5	0	1
0	0	1	2	1	3	0	1
0	0	1	2	1	2	0	1
0	0	1	2	1	1	0	1
0	0	1	2	1	3	0	1
0	0	1	2	1	3	0	1
0	0	1	2	1	2	0	1
0	0	1	2	1	1	0	1
0	0	1	2	1	5	0	1
0	0	1	2	1	5	0	1
0	0	1	2	1	3	0	1
0	0	1	2	1	2	0	1
0	0	1	2	1	5	0	1
0	0	1	2	1	3	0	1
0	0	1	2	1	2	0	1
0	0	1	2	1	1	0	1
0	0	1	2	1	2	0	1
0	0	1	2	1	2	0	1
0	0	1	2	1	3	0	1
0	0	1	2	1	1	0	1
0	0	1	2	1	2	0	1
0	0	1	2	1	3	0	1
0	0	1	2	1	2	0	1
1	1	0	2	1	4	0	0
1	1	0	2	1	3	0	0
1	1	0	2	1	5	0	0
1	1	0	2	1	1	0	0
1	1	0	2	1	5	0	0
1	1	0	2	1	1	0	1
1	1	0	2	1	5	0	1
1	1	0	2	1	1	0	1
0	1	0	2	1	5	0	0
0	1	0	2	1	4	0	0
0	1	0	2	1	1	0	0
0	1	0	2	1	1	0	1
0	1	0	2	1	3	0	1
0	1	0	2	1	5	0	1
0	1	0	2	1	5	0	1
1	0	0	2	1	3	0	0
1	0	0	2	1	4	0	0
1	0	0	2	1	5	0	0
1	0	0	2	1	1	0	0
1	0	0	2	1	5	0	0
1	0	0	2	1	2	0	0
1	0	0	2	1	5	0	0
1	0	0	2	1	3	0	0
1	0	0	2	1	5	0	0
1	0	0	2	1	2	0	0
1	0	0	2	1	5	0	0
1	0	0	2	1	1	0	0
1	0	0	2	1	2	0	0
1	0	0	2	1	2	0	0
1	0	0	2	1	2	0	0
1	0	0	2	1	5	0	0
1	0	0	2	1	5	0	0
1	0	0	2	1	1	0	0
1	0	0	2	1	2	0	0
1	0	0	2	1	2	0	0
1	0	0	2	1	1	0	0
1	0	0	2	1	3	0	0
1	0	0	2	1	5	0	0
1	0	0	2	1	2	0	0
1	0	0	2	1	1	0	0
1	0	0	2	1	4	0	0
1	0	0	2	1	2	0	0
1	0	0	2	1	4	0	0
1	0	0	2	1	1	0	0
1	0	0	2	1	1	0	0
1	0	0	2	1	2	0	0
1	0	0	2	1	5	0	0
1	0	0	2	1	5	0	0
1	0	0	2	1	5	0	0
1	0	0	2	1	5	0	0
1	0	0	2	1	4	0	0
1	0	0	2	1	1	0	0
1	0	0	2	1	1	0	0
1	0	0	2	1	1	0	0
1	0	0	2	1	5	0	0
1	0	0	2	1	1	0	0
1	0	0	2	1	1	0	0
1	0	0	2	1	2	0	0
1	0	0	2	1	1	0	0
1	0	0	2	1	4	0	0
1	0	0	2	1	5	0	0
1	0	0	2	1	1	0	0
1	0	0	2	1	4	0	0
1	0	0	2	1	2	0	0
1	0	0	2	1	4	0	0
1	0	0	2	1	2	0	0
1	0	0	2	1	4	0	0
1	0	0	2	1	1	0	0
1	0	0	2	1	4	0	0
1	0	0	2	1	2	0	0
1	0	0	2	1	1	0	0
1	0	0	2	1	1	0	0
1	0	0	2	1	5	0	0
1	0	0	2	1	1	0	0
1	0	0	2	1	1	0	0
1	0	0	2	1	1	0	0
1	0	0	2	1	2	0	0
1	0	0	2	1	1	0	0
1	0	0	2	1	4	0	0
1	0	0	2	1	5	0	0
1	0	0	2	1	3	0	1
1	0	0	2	1	3	0	1
1	0	0	2	1	3	0	1
1	0	0	2	1	2	0	1
1	0	0	2	1	3	0	1
1	0	0	2	1	3	0	1
1	0	0	2	1	1	0	1
1	0	0	2	1	1	0	1
1	0	0	2	1	5	0	1
1	0	0	2	1	3	0	1
1	0	0	2	1	3	0	1
1	0	0	2	1	2	0	1
1	0	0	2	1	4	0	1
1	0	0	2	1	1	0	1
1	0	0	2	1	5	0	1
1	0	0	2	1	2	0	1
1	0	0	2	1	4	0	1
1	0	0	2	1	3	0	1
1	0	0	2	1	1	0	1
1	0	0	2	1	2	0	1
1	0	0	2	1	2	0	1
1	0	0	2	1	3	0	1
1	0	0	2	1	1	0	1
1	0	0	2	1	5	0	1
1	0	0	2	1	2	0	1
1	0	0	2	1	2	0	1
1	0	0	2	1	3	0	1
1	0	0	2	1	2	0	1
1	0	0	2	1	2	0	1
1	0	0	2	1	5	0	1
1	0	0	2	1	2	0	1
1	0	0	2	1	2	0	1
1	0	0	2	1	1	0	1
1	0	0	2	1	5	0	1
1	0	0	2	1	5	0	1
0	0	0	2	1	4	0	0
0	0	0	2	1	1	0	0
0	0	0	2	1	4	0	0
0	0	0	2	1	2	0	0
0	0	0	2	1	1	0	0
0	0	0	2	1	5	0	0
0	0	0	2	1	4	0	0
0	0	0	2	1	1	0	0
0	0	0	2	1	1	0	0
0	0	0	2	1	1	0	0
0	0	0	2	1	4	0	0
0	0	0	2	1	2	0	0
0	0	0	2	1	1	0	0
0	0	0	2	1	1	0	0
0	0	0	2	1	1	0	0
0	0	0	2	1	1	0	0
0	0	0	2	1	1	0	0
0	0	0	2	1	2	0	0
0	0	0	2	1	1	0	0
0	0	0	2	1	1	0	0
0	0	0	2	1	1	0	0
0	0	0	2	1	1	0	0
0	0	0	2	1	2	0	0
0	0	0	2	1	1	0	0
0	0	0	2	1	2	0	0
0	0	0	2	1	2	0	0
0	0	0	2	1	2	0	0
0	0	0	2	1	1	0	0
0	0	0	2	1	2	0	0
0	0	0	2	1	2	0	0
0	0	0	2	1	1	0	0
0	0	0	2	1	2	0	0
0	0	0	2	1	1	0	0
0	0	0	2	1	1	0	0
0	0	0	2	1	2	0	0
0	0	0	2	1	2	0	0
0	0	0	2	1	1	0	0
0	0	0	2	1	1	0	0
0	0	0	2	1	1	0	0
0	0	0	2	1	1	0	0
0	0	0	2	1	1	0	0
0	0	0	2	1	1	0	0
0	0	0	2	1	1	0	0
0	0	0	2	1	1	0	0
0	0	0	2	1	3	0	1
0	0	0	2	1	2	0	1
0	0	0	2	1	3	0	1
0	0	0	2	1	3	0	1
0	0	0	2	1	3	0	1
0	0	0	2	1	1	0	1
0	0	0	2	1	5	0	1
0	0	0	2	1	2	0	1
0	0	0	2	1	3	0	1
0	0	0	2	1	3	0	1
0	0	0	2	1	2	0	1
0	0	0	2	1	1	0	1
0	0	0	2	1	2	0	1
0	0	0	2	1	3	0	1
0	0	0	2	1	3	0	1
0	0	0	2	1	1	0	1
0	0	0	2	1	2	0	1
0	0	0	2	1	2	0	1
0	0	0	2	1	2	0	1
0	0	0	2	1	2	0	1
0	0	0	2	1	3	0	1
0	0	0	2	1	3	0	1
0	0	0	2	1	5	0	1
0	0	0	2	1	4	0	1
0	0	0	2	1	2	0	1
0	0	0	2	1	2	0	1
0	0	0	2	1	2	0	1
0	0	0	2	1	5	0	1
0	0	0	2	1	2	0	1
0	0	0	2	1	3	0	1
0	0	0	2	1	4	0	1
0	0	0	2	1	2	0	1
0	0	0	2	1	3	0	1
0	0	0	2	1	2	0	1
0	0	0	2	1	1	0	1
0	0	0	2	1	2	0	1
0	0	0	2	1	3	0	1
0	0	0	2	1	3	0	1
0	0	0	2	1	1	0	1
0	0	0	2	1	2	0	1
0	0	0	2	1	3	0	1
0	0	0	2	1	2	0	1
0	0	0	2	1	1	0	1
0	0	0	2	1	3	0	1
0	0	0	2	1	2	0	1
1	0	1	2	1	1	1	1
0	0	1	2	1	5	1	0
1	1	0	2	1	2	1	1
1	0	0	2	1	1	1	1
0	0	0	2	1	1	1	0
0	0	0	2	1	3	1	0
0	0	0	2	1	3	1	1
0	0	0	2	1	5	1	1
0	0	0	2	1	3	1	1
1	1	1	2	1	5	0	0
0	1	1	2	1	5	0	0
1	0	1	2	1	3	0	0
1	0	1	2	1	1	0	0
1	0	1	2	1	2	0	0
1	0	1	2	1	3	0	1
0	0	1	2	1	1	0	0
0	0	1	2	1	5	0	0
0	0	1	2	1	2	0	0
0	0	1	2	1	3	0	0
0	1	0	2	1	2	0	1
1	0	0	2	1	1	0	0
1	0	0	2	1	1	0	0
1	0	0	2	1	3	0	0
1	0	0	2	1	4	0	0
1	0	0	2	1	1	0	0
1	0	0	2	1	1	0	0
1	0	0	2	1	3	0	1
1	0	0	2	1	3	0	1
1	0	0	2	1	3	0	1
1	0	0	2	1	1	0	1
1	0	0	2	1	3	0	1
0	0	0	2	1	1	0	0
0	0	0	2	1	1	0	0
0	0	0	2	1	1	0	0
1	1	1	1	2	1	1	0
0	1	1	1	2	3	1	0
1	0	1	1	2	2	1	1
0	0	1	1	2	3	1	1
0	0	1	1	2	3	1	1
0	0	1	1	2	2	1	1
0	0	1	1	2	5	1	1
1	0	0	1	2	4	1	0
1	0	0	1	2	1	1	0
0	0	0	1	2	1	1	0
0	0	0	1	2	1	1	0
0	0	0	1	2	1	1	0
0	0	0	1	2	2	1	0
0	0	0	1	2	5	1	1
0	0	0	1	2	3	1	1
0	0	0	1	2	2	1	1
0	0	0	1	2	2	1	1
0	0	0	1	2	3	1	1
1	1	1	1	2	1	0	0
1	1	1	1	2	3	0	1
1	1	1	1	2	2	0	1
0	1	1	1	2	1	0	0
0	1	1	1	2	5	0	0
0	1	1	1	2	1	0	0
1	0	1	1	2	5	0	0
1	0	1	1	2	1	0	0
1	0	1	1	2	1	0	0
1	0	1	1	2	5	0	0
1	0	1	1	2	1	0	0
1	0	1	1	2	1	0	0
1	0	1	1	2	3	0	1
1	0	1	1	2	3	0	1
1	0	1	1	2	5	0	1
1	0	1	1	2	3	0	1
1	0	1	1	2	3	0	1
1	0	1	1	2	3	0	1
1	0	1	1	2	2	0	1
0	0	1	1	2	1	0	0
0	0	1	1	2	5	0	0
0	0	1	1	2	1	0	0
0	0	1	1	2	2	0	0
0	0	1	1	2	5	0	0
0	0	1	1	2	5	0	0
0	0	1	1	2	2	0	0
0	0	1	1	2	5	0	1
0	0	1	1	2	1	0	1
0	0	1	1	2	5	0	1
1	1	0	1	2	5	0	0
1	1	0	1	2	2	0	0
1	1	0	1	2	5	0	0
1	1	0	1	2	5	0	1
0	1	0	1	2	2	0	0
0	1	0	1	2	3	0	1
0	1	0	1	2	4	0	1
0	1	0	1	2	3	0	1
1	0	0	1	2	1	0	0
1	0	0	1	2	5	0	0
1	0	0	1	2	2	0	0
1	0	0	1	2	5	0	0
1	0	0	1	2	3	0	0
1	0	0	1	2	1	0	0
1	0	0	1	2	4	0	0
1	0	0	1	2	1	0	0
1	0	0	1	2	3	0	0
1	0	0	1	2	1	0	0
1	0	0	1	2	5	0	0
1	0	0	1	2	1	0	0
1	0	0	1	2	5	0	0
1	0	0	1	2	3	0	0
1	0	0	1	2	1	0	0
1	0	0	1	2	1	0	0
1	0	0	1	2	1	0	0
1	0	0	1	2	1	0	0
1	0	0	1	2	1	0	0
1	0	0	1	2	5	0	0
1	0	0	1	2	1	0	0
1	0	0	1	2	1	0	0
1	0	0	1	2	3	0	1
1	0	0	1	2	1	0	1
1	0	0	1	2	1	0	1
1	0	0	1	2	2	0	1
1	0	0	1	2	3	0	1
1	0	0	1	2	2	0	1
1	0	0	1	2	5	0	1
1	0	0	1	2	2	0	1
1	0	0	1	2	2	0	1
1	0	0	1	2	3	0	1
1	0	0	1	2	1	0	1
1	0	0	1	2	3	0	1
1	0	0	1	2	3	0	1
1	0	0	1	2	2	0	1
1	0	0	1	2	5	0	1
1	0	0	1	2	3	0	1
0	0	0	1	2	1	0	0
0	0	0	1	2	5	0	0
0	0	0	1	2	1	0	0
0	0	0	1	2	1	0	0
0	0	0	1	2	1	0	0
0	0	0	1	2	1	0	0
0	0	0	1	2	1	0	0
0	0	0	1	2	1	0	0
0	0	0	1	2	1	0	0
0	0	0	1	2	1	0	0
0	0	0	1	2	1	0	0
0	0	0	1	2	1	0	0
0	0	0	1	2	1	0	0
0	0	0	1	2	1	0	0
0	0	0	1	2	1	0	0
0	0	0	1	2	1	0	0
0	0	0	1	2	1	0	0
0	0	0	1	2	1	0	0
0	0	0	1	2	1	0	0
0	0	0	1	2	1	0	0
0	0	0	1	2	2	0	1
0	0	0	1	2	3	0	1
0	0	0	1	2	3	0	1
0	0	0	1	2	3	0	1
0	0	0	1	2	1	0	1
0	0	0	1	2	2	0	1
0	0	0	1	2	1	0	1
0	0	0	1	2	3	0	1
0	0	0	1	2	3	0	1
0	0	0	1	2	3	0	1
0	0	0	1	2	2	0	1
1	1	1	2	2	5	1	0
0	1	1	2	2	2	1	0
1	0	1	2	2	1	1	0
1	0	1	2	2	5	1	0
0	0	1	2	2	2	1	0
0	0	1	2	2	1	1	0
0	0	1	2	2	1	1	0
0	0	1	2	2	3	1	1
0	0	1	2	2	2	1	1
0	0	1	2	2	3	1	1
1	1	0	2	2	2	1	1
1	1	0	2	2	3	1	1
1	1	0	2	2	3	1	1
0	1	0	2	2	4	1	0
0	1	0	2	2	1	1	0
0	1	0	2	2	3	1	1
0	1	0	2	2	5	1	1
0	1	0	2	2	2	1	1
0	1	0	2	2	4	1	1
1	0	0	2	2	3	1	0
1	0	0	2	2	1	1	0
1	0	0	2	2	5	1	0
1	0	0	2	2	1	1	0
1	0	0	2	2	3	1	1
1	0	0	2	2	2	1	1
1	0	0	2	2	2	1	1
0	0	0	2	2	4	1	0
0	0	0	2	2	5	1	0
0	0	0	2	2	2	1	0
0	0	0	2	2	1	1	0
0	0	0	2	2	1	1	0
0	0	0	2	2	1	1	0
0	0	0	2	2	1	1	0
0	0	0	2	2	4	1	0
0	0	0	2	2	3	1	1
0	0	0	2	2	2	1	1
0	0	0	2	2	3	1	1
0	0	0	2	2	2	1	1
0	0	0	2	2	2	1	1
0	0	0	2	2	3	1	1
0	0	0	2	2	2	1	1
0	0	0	2	2	3	1	1
0	0	0	2	2	2	1	1
0	0	0	2	2	2	1	1
0	0	0	2	2	3	1	1
0	0	0	2	2	3	1	1
0	0	0	2	2	2	1	1
0	0	0	2	2	2	1	1
0	0	0	2	2	3	1	1
1	1	1	2	2	2	0	0
1	1	1	2	2	2	0	0
1	1	1	2	2	1	0	0
1	1	1	2	2	1	0	0
1	1	1	2	2	3	0	0
1	1	1	2	2	3	0	0
1	1	1	2	2	2	0	1
1	1	1	2	2	3	0	1
0	1	1	2	2	1	0	0
0	1	1	2	2	1	0	0
0	1	1	2	2	1	0	0
0	1	1	2	2	1	0	1
0	1	1	2	2	3	0	1
0	1	1	2	2	4	0	1
0	1	1	2	2	5	0	1
0	1	1	2	2	1	0	1
1	0	1	2	2	4	0	0
1	0	1	2	2	2	0	0
1	0	1	2	2	2	0	0
1	0	1	2	2	2	0	0
1	0	1	2	2	1	0	0
1	0	1	2	2	1	0	0
1	0	1	2	2	2	0	0
1	0	1	2	2	1	0	0
1	0	1	2	2	1	0	0
1	0	1	2	2	1	0	0
1	0	1	2	2	5	0	0
1	0	1	2	2	1	0	0
1	0	1	2	2	3	0	0
1	0	1	2	2	1	0	0
1	0	1	2	2	1	0	0
1	0	1	2	2	2	0	0
1	0	1	2	2	2	0	0
1	0	1	2	2	1	0	0
1	0	1	2	2	3	0	0
1	0	1	2	2	1	0	0
1	0	1	2	2	1	0	0
1	0	1	2	2	1	0	0
1	0	1	2	2	5	0	0
1	0	1	2	2	2	0	1
1	0	1	2	2	5	0	1
1	0	1	2	2	2	0	1
1	0	1	2	2	2	0	1
1	0	1	2	2	2	0	1
1	0	1	2	2	2	0	1
1	0	1	2	2	3	0	1
1	0	1	2	2	2	0	1
1	0	1	2	2	2	0	1
1	0	1	2	2	2	0	1
1	0	1	2	2	4	0	1
1	0	1	2	2	3	0	1
1	0	1	2	2	3	0	1
0	0	1	2	2	3	0	0
0	0	1	2	2	1	0	0
0	0	1	2	2	4	0	0
0	0	1	2	2	1	0	0
0	0	1	2	2	2	0	0
0	0	1	2	2	2	0	0
0	0	1	2	2	1	0	0
0	0	1	2	2	4	0	0
0	0	1	2	2	1	0	0
0	0	1	2	2	4	0	0
0	0	1	2	2	3	0	0
0	0	1	2	2	1	0	0
0	0	1	2	2	4	0	0
0	0	1	2	2	3	0	0
0	0	1	2	2	1	0	0
0	0	1	2	2	3	0	0
0	0	1	2	2	2	0	0
0	0	1	2	2	1	0	0
0	0	1	2	2	1	0	0
0	0	1	2	2	1	0	0
0	0	1	2	2	5	0	0
0	0	1	2	2	3	0	0
0	0	1	2	2	1	0	0
0	0	1	2	2	3	0	1
0	0	1	2	2	1	0	1
0	0	1	2	2	4	0	1
0	0	1	2	2	1	0	1
0	0	1	2	2	3	0	1
0	0	1	2	2	3	0	1
0	0	1	2	2	3	0	1
0	0	1	2	2	2	0	1
0	0	1	2	2	1	0	1
1	1	0	2	2	2	0	0
1	1	0	2	2	2	0	0
1	1	0	2	2	1	0	0
1	1	0	2	2	1	0	0
1	1	0	2	2	3	0	1
1	1	0	2	2	2	0	1
1	1	0	2	2	1	0	1
0	1	0	2	2	2	0	0
0	1	0	2	2	3	0	1
0	1	0	2	2	1	0	1
0	1	0	2	2	2	0	1
1	0	0	2	2	1	0	0
1	0	0	2	2	1	0	0
1	0	0	2	2	1	0	0
1	0	0	2	2	5	0	0
1	0	0	2	2	1	0	0
1	0	0	2	2	5	0	0
1	0	0	2	2	2	0	0
1	0	0	2	2	3	0	0
1	0	0	2	2	3	0	0
1	0	0	2	2	3	0	0
1	0	0	2	2	1	0	0
1	0	0	2	2	2	0	0
1	0	0	2	2	1	0	0
1	0	0	2	2	1	0	0
1	0	0	2	2	1	0	0
1	0	0	2	2	1	0	0
1	0	0	2	2	1	0	0
1	0	0	2	2	5	0	0
1	0	0	2	2	5	0	0
1	0	0	2	2	4	0	0
1	0	0	2	2	1	0	0
1	0	0	2	2	1	0	0
1	0	0	2	2	4	0	0
1	0	0	2	2	1	0	0
1	0	0	2	2	4	0	0
1	0	0	2	2	2	0	0
1	0	0	2	2	2	0	1
1	0	0	2	2	2	0	1
1	0	0	2	2	3	0	1
1	0	0	2	2	2	0	1
1	0	0	2	2	2	0	1
1	0	0	2	2	2	0	1
1	0	0	2	2	1	0	1
1	0	0	2	2	3	0	1
1	0	0	2	2	2	0	1
1	0	0	2	2	2	0	1
1	0	0	2	2	2	0	1
1	0	0	2	2	3	0	1
1	0	0	2	2	2	0	1
1	0	0	2	2	2	0	1
1	0	0	2	2	1	0	1
1	0	0	2	2	3	0	1
1	0	0	2	2	3	0	1
1	0	0	2	2	1	0	1
1	0	0	2	2	2	0	1
1	0	0	2	2	1	0	1
1	0	0	2	2	3	0	1
1	0	0	2	2	3	0	1
1	0	0	2	2	3	0	1
1	0	0	2	2	3	0	1
1	0	0	2	2	2	0	1
1	0	0	2	2	3	0	1
1	0	0	2	2	2	0	1
1	0	0	2	2	3	0	1
1	0	0	2	2	2	0	1
1	0	0	2	2	5	0	1
1	0	0	2	2	3	0	1
1	0	0	2	2	3	0	1
0	0	0	2	2	4	0	0
0	0	0	2	2	1	0	0
0	0	0	2	2	1	0	0
0	0	0	2	2	4	0	0
0	0	0	2	2	1	0	0
0	0	0	2	2	1	0	0
0	0	0	2	2	2	0	0
0	0	0	2	2	2	0	0
0	0	0	2	2	2	0	0
0	0	0	2	2	1	0	0
0	0	0	2	2	1	0	0
0	0	0	2	2	1	0	0
0	0	0	2	2	1	0	0
0	0	0	2	2	1	0	0
0	0	0	2	2	2	0	0
0	0	0	2	2	1	0	0
0	0	0	2	2	2	0	0
0	0	0	2	2	1	0	0
0	0	0	2	2	2	0	0
0	0	0	2	2	2	0	1
0	0	0	2	2	2	0	1
0	0	0	2	2	3	0	1
0	0	0	2	2	3	0	1
0	0	0	2	2	2	0	1
0	0	0	2	2	2	0	1
0	0	0	2	2	3	0	1
0	0	0	2	2	2	0	1
0	0	0	2	2	3	0	1
0	0	0	2	2	3	0	1
0	0	0	2	2	2	0	1
0	0	0	2	2	3	0	1
0	0	0	2	2	3	0	1
0	0	0	2	2	2	0	1
0	0	0	2	2	2	0	1
0	0	0	2	2	2	0	1
0	0	0	2	2	2	0	1
0	0	0	2	2	3	0	1
0	0	0	2	2	3	0	1
0	0	0	2	2	1	0	1
0	0	0	2	2	2	0	1
0	0	0	2	2	3	0	1
0	0	0	2	2	3	0	1
0	0	0	2	2	3	0	1
0	0	0	2	2	3	0	1
0	0	0	2	2	3	1	1
0	0	0	2	2	3	1	1
1	1	1	2	2	5	0	1
0	1	1	2	2	5	0	0
1	0	1	2	2	3	0	1
0	0	1	2	2	2	0	0
1	1	0	2	2	5	0	1
1	1	0	2	2	2	0	1
0	1	0	2	2	1	0	0
0	1	0	2	2	2	0	1
1	0	0	2	2	5	0	0
1	0	0	2	2	2	0	0
1	0	0	2	2	1	0	1
1	0	0	2	2	1	0	1
1	0	0	2	2	5	0	1
0	0	0	2	2	1	0	0
0	0	1	1	2	1	1	0
1	1	0	1	2	2	1	1
0	0	0	1	2	1	1	0
0	0	0	1	2	1	1	0
0	0	0	1	2	2	1	0
0	0	0	1	2	1	1	0
0	0	0	1	2	3	1	1
0	0	0	1	2	3	1	1
0	0	0	1	2	3	1	1
0	0	0	1	2	2	1	1
1	1	1	1	2	1	0	0
1	1	1	1	2	2	0	0
1	1	1	1	2	2	0	1
0	1	1	1	2	3	0	0
0	1	1	1	2	1	0	1
0	1	1	1	2	2	0	1
1	0	1	1	2	1	0	0
1	0	1	1	2	1	0	0
1	0	1	1	2	1	0	0
1	0	1	1	2	3	0	0
1	0	1	1	2	2	0	1
1	0	1	1	2	1	0	1
1	0	1	1	2	1	0	1
0	0	1	1	2	2	0	0
0	0	1	1	2	1	0	1
0	0	1	1	2	1	0	1
0	0	1	1	2	5	0	1
0	0	1	1	2	1	0	1
0	0	1	1	2	1	0	1
1	1	0	1	2	5	0	0
1	1	0	1	2	5	0	1
1	1	0	1	2	5	0	1
0	1	0	1	2	4	0	0
0	1	0	1	2	2	0	0
0	1	0	1	2	3	0	1
0	1	0	1	2	2	0	1
1	0	0	1	2	5	0	0
1	0	0	1	2	2	0	0
1	0	0	1	2	2	0	0
1	0	0	1	2	5	0	0
1	0	0	1	2	1	0	0
1	0	0	1	2	4	0	0
1	0	0	1	2	5	0	0
1	0	0	1	2	1	0	0
1	0	0	1	2	2	0	0
1	0	0	1	2	1	0	0
1	0	0	1	2	1	0	0
1	0	0	1	2	1	0	0
1	0	0	1	2	1	0	0
1	0	0	1	2	2	0	1
1	0	0	1	2	3	0	1
1	0	0	1	2	3	0	1
1	0	0	1	2	2	0	1
1	0	0	1	2	2	0	1
1	0	0	1	2	2	0	1
1	0	0	1	2	3	0	1
1	0	0	1	2	2	0	1
1	0	0	1	2	3	0	1
1	0	0	1	2	3	0	1
1	0	0	1	2	2	0	1
1	0	0	1	2	2	0	1
0	0	0	1	2	5	0	0
0	0	0	1	2	1	0	0
0	0	0	1	2	1	0	0
0	0	0	1	2	1	0	0
0	0	0	1	2	1	0	0
0	0	0	1	2	2	0	0
0	0	0	1	2	1	0	0
0	0	0	1	2	1	0	0
0	0	0	1	2	1	0	0
0	0	0	1	2	1	0	0
0	0	0	1	2	1	0	0
0	0	0	1	2	1	0	0
0	0	0	1	2	1	0	0
0	0	0	1	2	3	0	1
0	0	0	1	2	3	0	1
0	0	0	1	2	2	0	1
0	0	0	1	2	2	0	1
1	0	1	2	2	2	1	0
0	0	1	2	2	2	1	0
0	1	0	2	2	2	1	0
0	1	0	2	2	2	1	1
0	0	0	2	2	1	1	0
0	0	0	2	2	2	1	1
0	0	0	2	2	3	1	1
0	0	0	2	2	2	1	1
0	0	0	2	2	3	1	1
1	1	1	2	2	1	0	0
1	1	1	2	2	3	0	1
1	1	1	2	2	2	0	1
1	1	1	2	2	2	0	1
0	1	1	2	2	2	0	0
0	1	1	2	2	2	0	0
0	1	1	2	2	1	0	0
0	1	1	2	2	5	0	1
1	0	1	2	2	2	0	0
1	0	1	2	2	1	0	0
1	0	1	2	2	1	0	0
1	0	1	2	2	1	0	0
1	0	1	2	2	3	0	1
1	0	1	2	2	1	0	1
1	0	1	2	2	2	0	1
1	0	1	2	2	2	0	1
0	0	1	2	2	1	0	0
0	0	1	2	2	3	0	0
0	0	1	2	2	2	0	0
0	0	1	2	2	1	0	0
0	0	1	2	2	2	0	1
0	0	1	2	2	2	0	1
0	0	1	2	2	2	0	1
0	0	1	2	2	2	0	1
1	1	0	2	2	5	0	0
1	1	0	2	2	1	0	1
1	1	0	2	2	2	0	1
0	1	0	2	2	2	0	1
1	0	0	2	2	5	0	0
1	0	0	2	2	5	0	0
1	0	0	2	2	1	0	0
1	0	0	2	2	2	0	0
1	0	0	2	2	3	0	0
1	0	0	2	2	2	0	0
1	0	0	2	2	4	0	0
1	0	0	2	2	4	0	0
1	0	0	2	2	2	0	1
1	0	0	2	2	1	0	1
1	0	0	2	2	5	0	1
1	0	0	2	2	4	0	1
1	0	0	2	2	2	0	1
1	0	0	2	2	3	0	1
1	0	0	2	2	2	0	1
1	0	0	2	2	2	0	1
1	0	0	2	2	2	0	1
1	0	0	2	2	5	0	1
0	0	0	2	2	1	0	0
0	0	0	2	2	4	0	0
0	0	0	2	2	1	0	0
0	0	0	2	2	2	0	0
0	0	0	2	2	1	0	0
0	0	0	2	2	4	0	0
0	0	0	2	2	1	0	0
0	0	0	2	2	1	0	0
0	0	0	2	2	2	0	0
0	0	0	2	2	1	0	0
0	0	0	2	2	2	0	1
0	0	0	2	2	3	0	1
0	0	0	2	2	2	0	1
